# Supplementary material for: Recessive congenital methemoglobinemia: a systematic review of reported cases
Source: Orphanet J Rare Dis. 2026 Feb 4;21:89. doi: 10.1186/s13023-026-04215-7 (PMC12964926; doi:10.1186/s13023-026-04215-7)
Supplement: Supplementary file 1 — Supplementary Material 1 [file 13023_2026_4215_MOESM1_ESM.xlsx]

## Sheet: tabel clean
	Supplementary table ***The clinical findings in all previously reported patients with RCM including 1 new patients
Number	Year	Reference	Reference nr	DOI	Case ID	Origin	Consanguinity	Gender	Age	Type I/II	Onset symptoms	MetHB %	Riboflavin	Ascorbic ascid	Methylen blue	Erythrocyte methb reductase activity (U/g Hb)	Erythrocyte methb reductase activity (U/g Hb)	CYB5R3 variant	Genetic analysis	Segregation data	ACMG classification criteria
1	2024		This paper			Morocco		M	0d	I	cyanosis	9		+	+	1.8	L	c.535G>A	Exome sequencing		PM2,PM5, PS3, PP2, PP3, PP4
2	2024	Barakizou 24	25	DOI: 10.1177/11795565241229007	1	Tunesia	+	F	8m	II	cyanosis, axial hypotonia, poor ocular pursuit	15.8		+	+		NA	c.463+8G>C	NA	+	PM2, PS3, PP4, PP5, PVS1, BP4
3	2024	Barakizou 24	25	DOI: 10.1177/11795565241229007	2	Tunesia	+	F	15m	II	developmental delay, psychomotor delay, axial hypotonia, spastic tetraparesis, failure to thrive, microcephaly	26		+	+		NA	c.463+8G>C	NA	+	PM2, PS3, PP4, PP5, PVS1, BP4
4	2024	Nayak 24	26	DOI: 10.4274/tjh.galenos.2024.2024.0232	-			M	29y	I	cyanosis, headache, fatigue, exertional dyspnea	52.2		+			NA	c.431G>T	Exome sequencing	-	PM2, PP2, PP3, PP4
5	2024	Kai Ying 24	27	https://doi.org/10.1016/j.cca.2024.119930	-	China		M	27y	I	cyanosis					0	L	c.906A>G/c.611G>A	Exome sequencing	-	PM2, PM4, PS3/PM2, PM5, PS3, PP2, PP3, PP4, PP5
6	2023	Ullah 23	28	https://doi.org/10.3390/medicina59020379	IV-1	Pakistan	+	F	16y	I	cyanosis, dyspnea, hemoptysis, fever, night sweats, weight loss, chest pain radiating to left arm	49					NA	c.571A>T	Exome sequencing	+	PM2, PP2, PP3, PP4
7	2023	Ullah 23	28	https://doi.org/10.3390/medicina59020379	IV-2	Pakistan	+	M	17y	I	cyanosis, extertional dyspnea, polycythemia	50.5					NA	c.571A>T	Exome sequencing	+	PM2, PP2, PP3, PP4
8	2023	Ullah 23	28	https://doi.org/10.3390/medicina59020379	IV-5	Pakistan	+	M		I	no clinical examination						NA	c.571A>T	Exome sequencing	+	PM2, PP2, PP3, PP4
9	2023	﻿Al-Abdulmalek 23	29	https://doi.org/10.2147/JBM.S395865	III-1	Qatar	+	M	22y	I	cyanosis	20.8		+			NA	c.871G>A/c.431G>A	Exome sequencing	+	PM2, PP1, PP3, PP4/PM2, PS3, PP2, PP3, PP4
10	2023	﻿Al-Abdulmalek 23	29	https://doi.org/10.2147/JBM.S395865	III-2	Qatar	+	F	21y	I	cyanosis						NA	c.871G>A/c.431G>A	Exome sequencing	+	PM2, PP1, PP3, PP4/PM2, PS3, PP2, PP3, PP4
11	2023	Nakata 23	30	https://doi.org/10.3390/medicina59030615	-	Japan		F	79y	I	cyanosis, dyspnea	36.9		+			NA	c.173G>A	Direct sequencing CYB5R3	-	PM2, BS2,PS3, PP2, PP3, PP4, PP5
12	2022	Herranz 22	31	https://doi.org/10.1016/j.clinbiochem.2022.01.008	-			F	0d	I	cyanosis	15					NA	c.535G>A	NGS gene panel	+	PM2,PM5, PS3, PP2, PP3, PP4
13	2021	Alfaris 21	32	https://doi.org/10.1016/j.ijpam.2020.01.003	B1	Saudi	+	M	2y	II	cyanosis, developmental delay, epilepsy, ﻿truncal hypotonia, appendicular spasticity, spastic and dyskinetic type of cerebral palsy, growth retardation, microcephaly	16.6					NA	﻿c.274C>T	NA	+	PM2, PP1, PP2, PP3, PP4
14	2021	Alfaris 21	32	https://doi.org/10.1016/j.ijpam.2020.01.003	B2	Saudi	+	M	9m	II	cyanosis, developmental delay, growth retardation, severe head lag with appendicular spasticity	18					NA	﻿c.274C>T	NA	+	PM2, PP1, PP2, PP3, PP4
15	2021	Deorukhkar 21	33	https://doi.org/10.1007/s11033-021-07031-3	I	India	+	M	15y	I	cyanosis	10.3				10.5	L	c.175C>T	Direct sequencing CYB5R3	+	PM2, PS3, PP2, PP4
16	2021	Deorukhkar 21	33	https://doi.org/10.1007/s11033-021-07031-3	II	India	+	M	15y	I	cyanosis	14.8				8.02	L	c.470T>C	Direct sequencing CYB5R3	+	PM2, PS3, PP2, PP3, PP4
17	2021	Deorukhkar 21	33	https://doi.org/10.1007/s11033-021-07031-3	III	India	+	M	5y	II	﻿cyanosis and severe neurological symptoms with a developmental delay, underdeveloped limbs lead- ing to complete dependency	63.3				9.3	L	c.734-2del	Direct sequencing CYB5R3	+	PM2, PS3, PVS1, PP4
18	2021	Deorukhkar 21	33	https://doi.org/10.1007/s11033-021-07031-3	IV	India	+	M	1y	II	﻿encepha- lopathy, mental retardation, microcephaly, generalized dystonia, and/or movement disorders, and beyond a lack of social interactions indicating neurological disorder	15.9				6.2	L	c.830dup	Direct sequencing CYB5R3	+	PM2, PM3, PS3, PVS1, PP4
19	2021	Ji 21	34	https://doi.org/10.1007/s00277-020-04141-z	-	China	+	M	61y	I	cyanosis, dizziness, palpitations	44.2					NA	c.190C>G	Direct sequencing CYB5R3	+	PM2, PM3, PP2, PP4
20	2021	Ji 21	34	https://doi.org/10.1007/s00277-020-04141-z	-	China	+	M		I	cyanosis	34					NA	c.190C>G	Direct sequencing CYB5R3	+	PM2, PM3, PP2, PP4
21	2021	Ji 21	34	https://doi.org/10.1007/s00277-020-04141-z	-	China	+	M		I	cyanosis	36					NA	c.190C>G	Direct sequencing CYB5R3	+	PM2, PM3, PP2, PP4
22	2020	Gupta 20	16	DOI: 10.1002/humu.23973	1	India	+	M	14y	I	cyanosis	21.8				18.5	L	c.574C>T	Direct sequencing CYB5R3	-	PM2, PM3, PS3, PP2, PP4
23	2020	Gupta 20	16	DOI: 10.1002/humu.23973	2	India	+	M	10y	I	cyanosis	15.6				19.8	L	﻿c.379A>G	Direct sequencing CYB5R3	-	PM2, PS3, PP2, PP3, PP4
24	2020	Gupta 20	16	DOI: 10.1002/humu.23973	3	India		M	20y	I	cyanosis	18				17.5	L	c.190C>G	Direct sequencing CYB5R3	-	PM2, PM3, PS3, PP2, PP4
25	2020	Gupta 20	16	DOI: 10.1002/humu.23973	4	India	-	F	8m	I	cyanosis	9.4				16.5	L	c.173G>A	Direct sequencing CYB5R3	-	PM2, BS2,PS3, PP2, PP3, PP4, PP5
26	2020	Gupta 20	16	DOI: 10.1002/humu.23973	5	India	-	F	2y	I	cyanosis	40.5				6.19	L	c.653T>C	Direct sequencing CYB5R3	-	PM2, PS3, PP2, PP3, PP4
27	2020	Gupta 20	16	DOI: 10.1002/humu.23973	6	India		M	6y	I	cyanosis	8.5				13.2	L	c.574C>T	Direct sequencing CYB5R3	-	PM2, PM3, PS3, PP2
28	2020	Gupta 20	16	DOI: 10.1002/humu.23973	7	India		M	8y	I	cyanosis	23.8				12.5	L	c.103A>C	Direct sequencing CYB5R3	-	PM2, PM3, PS3, PP2, PP3, PP4
29	2020	Gupta 20	16	DOI: 10.1002/humu.23973	8	India		F	10y	I	cyanosis	23				22	L	c.479G>C	Direct sequencing CYB5R3	-	PM2, PP2, PP3, PP4, PS3
30	2020	Gupta 20	16	DOI: 10.1002/humu.23973	9	India	+	M	41y	I	cyanosis	31				7.2	L	c.176G>A	Direct sequencing CYB5R3	-	PM2, PS3, PP2, PP3, PP4
31	2020	Gupta 20	16	DOI: 10.1002/humu.23973	10	India	+	F	41y	I	cyanosis	22.4				17.8	L	c.574C>T	Direct sequencing CYB5R3	-	PM2, PM3, PS3, PP2, PP4
32	2020	Gupta 20	16	DOI: 10.1002/humu.23973	11	India		F	50y	I	cyanosis	9				10.5	L	c.181C>T	Direct sequencing CYB5R3	-	PM2, PM5, PS3, PP2, PP3
33	2020	Gupta 20	16	DOI: 10.1002/humu.23973	12	India	-	M	28y	I	cyanosis	35				19.6	L	c.574C>T	Direct sequencing CYB5R3	-	PM2, PM3, PS3, PP2, PP4
34	2020	Gupta 20	16	DOI: 10.1002/humu.23973	13	India	+	F	25y	I	cyanosis	48.6				20.5	L	c.310G>T	Direct sequencing CYB5R3	-	PM2, PM3, PS3, PP2, PP3, PP4
35	2020	Gupta 20	16	DOI: 10.1002/humu.23973	14	India		F	32y	I	cyanosis	20.7				17.6	L	c.352C>T	Direct sequencing CYB5R3	-	PM2, PS3, PP2, PP3, PP4
36	2020	Gupta 20	16	DOI: 10.1002/humu.23973	15	India	+	M	3m	I	cyanosis	50.9				9.56	L	c.431G>A	Direct sequencing CYB5R3	-	PM2, PS3, PP2, PP3, PP4
37	2020	Gupta 20	16	DOI: 10.1002/humu.23973	16	India	+	M	9y	I	cyanosis	20.4				16.6	L	c.470T>G	Direct sequencing CYB5R3	-	PM2, PS3, PP2, PP3, PP4
38	2020	Gupta 20	16	DOI: 10.1002/humu.23973	17	India	-	F	36y	I	cyanosis	23.4				16.8	L	c.352C>T	Direct sequencing CYB5R3	-	PM2, PS3, PP2, PP3, PP4
39	2020	Gupta 20	16	DOI: 10.1002/humu.23973	18	India		M	10y	II	cyanosis, ﻿mental retardation, developmental delay, a dystonic posture of the toes, microcephaly, and convergent squint	27				8.8	L	c.766_768del	Direct sequencing CYB5R3	-	PM2, PM4, PS3, PP4, PP5
40	2020	Gupta 20	16	DOI: 10.1002/humu.23973	19	India	-	F	10m	II	cyanosis, ﻿mental retardation, developmental delay, a dystonic posture of the toes, microcephaly, and convergent squint	12.9				9.82	L	c.229C>T	Direct sequencing CYB5R3	-	PM2, PM3, PS3, PVS1
41	2020	Gupta 20	16	DOI: 10.1002/humu.23973	20	India	+	F	10m	II	cyanosis, ﻿mental retardation, developmental delay, a dystonic posture of the toes, microcephaly, and convergent squint	65.4				8.3	L	c.605_606del	Direct sequencing CYB5R3	-	PM2, PS3, PVS1, PP4
42	2020	Gupta 20	16	DOI: 10.1002/humu.23973	21	India	+	F	22m	II	cyanosis, ﻿mental retardation, developmental delay, a dystonic posture of the toes, microcephaly, and convergent squint	39.4				9.2	L	c.226G>A	Direct sequencing CYB5R3	-	PM2, PS3, PP2, PP3, PP4
43	2020	﻿Firouzabadi 20	35	DOI: 10.1136/bcr-2020-236677	-			M	55y		cyanosis, dyspnea	15					L	NA	NA
44	2019	Ward 19	36	https://doi.org/10.1542/peds.2018-2814	-		-		0d	I	asymptomatic	16		+			NA		NA	-
45	2019	﻿Nicolas-Jilwan 19	37	DOI: 10.1177/1971400918822153	1	saudi	+	M	3m	II	cyanosis, developmental delay, growth retardation, microcephaly, axial hypotonia with spastic quadriplegia, seizures	16.6					NA	c.274C>T	NA	+	PM2, PP1, PP2, PP3, PP4
46	2019	﻿Nicolas-Jilwan 19	37	DOI: 10.1177/1971400918822153	2	Saudi	+	M	0d	II	cyanosis, ﻿motor development was quite delayed with severe axial hypotonia and appendicular hypertonia, growth retardation, microcephaly	18		+			NA	c.274C>T	NA	+	PM2, PP1, PP2, PP3, PP4
47	2018	Kedar 18	38	DOI: 10.1080/10245332.2018.1444920	1-II	India		F	25y	I	cyanosis	12.6		+		16.4	L	c.574C>T	Direct sequencing CYB5R3		PM2, PM3, PS3, PP2, PP4
48	2018	Kedar 18	38	DOI: 10.1080/10245332.2018.1444920	1-III	India		M	22y	I	cyanosis	11.5		+		13.5	L	c.574C>T	Direct sequencing CYB5R3		PM2, PM3, PS3, PP2, PP4
49	2018	Kedar 18	38	DOI: 10.1080/10245332.2018.1444920	1-I	India		M	15y	I	cyanosis	21.5		+		12.8	L	c.574C>T	Direct sequencing CYB5R3		PM2, PM3, PS3, PP2, PP4
50	2018	Kedar 18	38	DOI: 10.1080/10245332.2018.1444920	2-I	India		F	41y	I	cyanosis	22.4		+		16.6	L	c.574C>T	Direct sequencing CYB5R3		PM2, PM3, PS3, PP2, PP4
51	2018	Kedar 18	38	DOI: 10.1080/10245332.2018.1444920	2-II	India		F	17y	I	cyanosis	17		+		10.92	L	c.574C>T	Direct sequencing CYB5R3		PM2, PM3, PS3, PP2, PP4
52	2018	Kedar 18	38	DOI: 10.1080/10245332.2018.1444920	2-III	India		M	12y	I	cyanosis	20.9		+		15.2	L	c.574C>T	Direct sequencing CYB5R3		PM2, PM3, PS3, PP2, PP4
53	2018	Kedar 18	38	DOI: 10.1080/10245332.2018.1444920	3-I	India		M	6y	I	cyanosis	18.5		+		13.5	L	c.574C>T	Direct sequencing CYB5R3		PM2, PM3, PS3, PP2, PP4
54	2018	Kedar 18	38	DOI: 10.1080/10245332.2018.1444920	4-I	India		M	28y	I	cyanosis	13.8		+		16.2	L	c.574C>T	Direct sequencing CYB5R3		PM2, PM3, PS3, PP2, PP4
55	2018	﻿Yamaji 18	39	DOI: 10.1002/ams2.335	-			M	67y	I	cyanosis, dyspnea after local lidocaïne spray	26.2	+	+			NA	c.402G>C	Direct sequencing CYB5R3	-	PM2, PP2, PP4
57	2018	﻿Mannino 18	40	DOI: 10.1002/ccr3.1310				M	6m	II	failure to thrive, ﻿early presentation of feeding difficulty, with subsequent development axial hypotonia and appendicular hypertonia, epilepsy, developmental delay, microcephaly				+	0	L		Exome sequencing	+
58	2018	Soliman 18	41	DOI: 10.4081/hr.2018.7221		India		M	29y		cyanosis, polycythemia	38		+		2.6	L	NA	NA	-
59	2018	De Geus 18	42	UA	-	Ghana	-	F	61y	I	dizziness, fatigue, blurry vision	24.9			+		NA	c.181C>T	NA	-	PM2, PM5, PP2, PP3
60	2017	Burtseva 17	43	DOI: 10.1097/MPH.0000000000000705		Sakha		F	2y	I	cyanosis, dyspnea, headache, fatigue	13.2					NA	c.806C>T	MLPA for c.806C>T mutation	-	PM2, PM3, PP2, PP4
61	2017	Burtseva 17	43	DOI: 10.1097/MPH.0000000000000705		Sakha		F	4y	I	cyanosis, dyspnea, headache, fatigue	14.7					NA	c.806C>T	MLPA for c.806C>T mutation	-	PM2, PM3, PP2, PP4
62	2017	Burtseva 17	43	DOI: 10.1097/MPH.0000000000000705		Sakha		F	8y	I	cyanosis, dyspnea, headache, fatigue	12.3					NA	c.806C>T	MLPA for c.806C>T mutation	-	PM2, PM3, PP2, PP4
63	2017	Burtseva 17	43	DOI: 10.1097/MPH.0000000000000705		Sakha		F	8y	I	cyanosis, dyspnea, headache, fatigue	8.7					NA	c.806C>T	MLPA for c.806C>T mutation	-	PM2, PM3, PP2, PP4
64	2017	Burtseva 17	43	DOI: 10.1097/MPH.0000000000000705		Sakha		F	9y	I	cyanosis, dyspnea, headache, fatigue	14.4					NA	c.806C>T	MLPA for c.806C>T mutation	-	PM2, PM3, PP2, PP4
65	2017	Burtseva 17	43	DOI: 10.1097/MPH.0000000000000705		Sakha		F	10y	I	cyanosis, dyspnea, headache, fatigue	19.2					NA	c.806C>T	MLPA for c.806C>T mutation	-	PM2, PM3, PP2, PP4
66	2017	Burtseva 17	43	DOI: 10.1097/MPH.0000000000000705		Sakha		F	10y	I	cyanosis, dyspnea, headache, fatigue	13.3					NA	c.806C>T	MLPA for c.806C>T mutation	-	PM2, PM3, PP2, PP4
67	2017	Burtseva 17	43	DOI: 10.1097/MPH.0000000000000705		Sakha		F	10y	I	cyanosis, dyspnea, headache, fatigue	14.5					NA	c.806C>T	MLPA for c.806C>T mutation	-	PM2, PM3, PP2, PP4
68	2017	Burtseva 17	43	DOI: 10.1097/MPH.0000000000000705		Sakha		F	11y	I	cyanosis, dyspnea, headache, fatigue	19.6					NA	c.806C>T	MLPA for c.806C>T mutation	-	PM2, PM3, PP2, PP4
69	2017	Burtseva 17	43	DOI: 10.1097/MPH.0000000000000705		Sakha		F	11y	I	cyanosis, dyspnea, headache, fatigue	12.6					NA	c.806C>T	MLPA for c.806C>T mutation	-	PM2, PM3, PP2, PP4
70	2017	Burtseva 17	43	DOI: 10.1097/MPH.0000000000000705		Sakha		M	7m	I	cyanosis, dyspnea, headache, fatigue	12.4					NA	c.806C>T	MLPA for c.806C>T mutation	-	PM2, PM3, PP2, PP4
71	2017	Burtseva 17	43	DOI: 10.1097/MPH.0000000000000705		Sakha		M	3y	I	cyanosis, dyspnea, headache, fatigue	14.2					NA	c.806C>T	MLPA for c.806C>T mutation	-	PM2, PM3, PP2, PP4
72	2017	Burtseva 17	43	DOI: 10.1097/MPH.0000000000000705		Sakha		M	4y	I	cyanosis, dyspnea, headache, fatigue	13.8					NA	c.806C>T	MLPA for c.806C>T mutation	-	PM2, PM3, PP2, PP4
73	2017	Burtseva 17	43	DOI: 10.1097/MPH.0000000000000705		Sakha		M	6y	I	cyanosis, dyspnea, headache, fatigue	19.6					NA	c.806C>T	MLPA for c.806C>T mutation	-	PM2, PM3, PP2, PP4
74	2017	Burtseva 17	43	DOI: 10.1097/MPH.0000000000000705		Sakha		M	7y	I	cyanosis, dyspnea, headache, fatigue	15.2					NA	c.806C>T	MLPA for c.806C>T mutation	-	PM2, PM3, PP2, PP4
75	2017	Burtseva 17	43	DOI: 10.1097/MPH.0000000000000705		Sakha		M	8y	I	cyanosis, dyspnea, headache, fatigue	26.5					NA	c.806C>T	MLPA for c.806C>T mutation	-	PM2, PM3, PP2, PP4
76	2017	Burtseva 17	43	DOI: 10.1097/MPH.0000000000000705		Sakha		M	8y	I	cyanosis, dyspnea, headache, fatigue	11.4					NA	c.806C>T	MLPA for c.806C>T mutation	-	PM2, PM3, PP2, PP4
77	2017	Burtseva 17	43	DOI: 10.1097/MPH.0000000000000705		Sakha		M	9y	I	cyanosis, dyspnea, headache, fatigue	13.3					NA	c.806C>T	MLPA for c.806C>T mutation	-	PM2, PM3, PP2, PP4
78	2017	Burtseva 17	43	DOI: 10.1097/MPH.0000000000000705		Sakha		M	9y	I	cyanosis, dyspnea, headache, fatigue	13.4					NA	c.806C>T	MLPA for c.806C>T mutation	-	PM2, PM3, PP2, PP4
79	2017	Burtseva 17	43	DOI: 10.1097/MPH.0000000000000705		Sakha		F	13y	I	cyanosis, dyspnea, headache, fatigue	12.5					NA	c.806C>T	MLPA for c.806C>T mutation	-	PM2, PM3, PP2, PP4
80	2017	Burtseva 17	43	DOI: 10.1097/MPH.0000000000000705		Sakha		F	15y	I	cyanosis, dyspnea, headache, fatigue	29.2					NA	c.806C>T	MLPA for c.806C>T mutation	-	PM2, PM3, PP2, PP4
81	2017	Burtseva 17	43	DOI: 10.1097/MPH.0000000000000705		Sakha		F	17y	I	cyanosis, dyspnea, headache, fatigue	35					NA	c.806C>T	MLPA for c.806C>T mutation	-	PM2, PM3, PP2, PP4
82	2017	Burtseva 17	43	DOI: 10.1097/MPH.0000000000000705		Sakha		F	17y	I	cyanosis, dyspnea, headache, fatigue	23.4					NA	c.806C>T	MLPA for c.806C>T mutation	-	PM2, PM3, PP2, PP4
83	2017	Burtseva 17	43	DOI: 10.1097/MPH.0000000000000705		Sakha		M	12y	I	cyanosis, dyspnea, headache, fatigue	24.7					NA	c.806C>T	MLPA for c.806C>T mutation	-	PM2, PM3, PP2, PP4
84	2017	Burtseva 17	43	DOI: 10.1097/MPH.0000000000000705		Sakha		M	12y	I	cyanosis, dyspnea, headache, fatigue	4.2					NA	c.806C>T	MLPA for c.806C>T mutation	-	PM2, PM3, PP2, PP4
85	2017	Burtseva 17	43	DOI: 10.1097/MPH.0000000000000705		Sakha		M	15y	I	cyanosis, dyspnea, headache, fatigue	23.4					NA	c.806C>T	MLPA for c.806C>T mutation	-	PM2, PM3, PP2, PP4
86	2017	Burtseva 17	43	DOI: 10.1097/MPH.0000000000000705		Sakha		M	15y	I	cyanosis, dyspnea, headache, fatigue	19					NA	c.806C>T	MLPA for c.806C>T mutation	-	PM2, PM3, PP2, PP4
87	2017	Burtseva 17	43	DOI: 10.1097/MPH.0000000000000705		Sakha		M	16y	I	cyanosis, dyspnea, headache, fatigue	13.5					NA	c.806C>T	MLPA for c.806C>T mutation	-	PM2, PM3, PP2, PP4
88	2017	Burtseva 17	43	DOI: 10.1097/MPH.0000000000000705		Sakha		M	16y	I	cyanosis, dyspnea, headache, fatigue	17					NA	c.806C>T	MLPA for c.806C>T mutation	-	PM2, PM3, PP2, PP4
89	2017	Burtseva 17	43	DOI: 10.1097/MPH.0000000000000705		Sakha		M	16y	I	cyanosis, dyspnea, headache, fatigue	11.9					NA	c.806C>T	MLPA for c.806C>T mutation	-	PM2, PM3, PP2, PP4
90	2017	Burtseva 17	43	DOI: 10.1097/MPH.0000000000000705		Sakha		M	17y	I	cyanosis, dyspnea, headache, fatigue	9.6					NA	c.806C>T	MLPA for c.806C>T mutation	-	PM2, PM3, PP2, PP4
91	2017	Burtseva 17	43	DOI: 10.1097/MPH.0000000000000705		Sakha		M	17y	I	cyanosis, dyspnea, headache, fatigue	33.9					NA	c.806C>T	MLPA for c.806C>T mutation	-	PM2, PM3, PP2, PP4
92	2017	Burtseva 17	43	DOI: 10.1097/MPH.0000000000000705		Sakha		M	17y	I	cyanosis, dyspnea, headache, fatigue	24.4					NA	c.806C>T	MLPA for c.806C>T mutation	-	PM2, PM3, PP2, PP4
93	2017	Burtseva 17	43	DOI: 10.1097/MPH.0000000000000705		Sakha		M	17y	I	cyanosis, dyspnea, headache, fatigue	18.4					NA	c.806C>T	MLPA for c.806C>T mutation	-	PM2, PM3, PP2, PP4
94	2017	Burtseva 17	43	DOI: 10.1097/MPH.0000000000000705		Sakha		M	17y	I	cyanosis, dyspnea, headache, fatigue	14.1					NA	c.806C>T	MLPA for c.806C>T mutation	-	PM2, PM3, PP2, PP4
95	2017	Burtseva 17	43	DOI: 10.1097/MPH.0000000000000705		Sakha		M	17y	I	cyanosis, dyspnea, headache, fatigue	19.3					NA	c.806C>T	MLPA for c.806C>T mutation	-	PM2, PM3, PP2, PP4
96	2017	Burtseva 17	43	DOI: 10.1097/MPH.0000000000000705		Sakha		M	18y	I	cyanosis, dyspnea, headache, fatigue	16.1					NA	c.806C>T	MLPA for c.806C>T mutation	-	PM2, PM3, PP2, PP4
97	2017	Burtseva 17	43	DOI: 10.1097/MPH.0000000000000705		Sakha		M	24y	I	cyanosis, dyspnea, headache, fatigue	39					NA	c.806C>T	MLPA for c.806C>T mutation	-	PM2, PM3, PP2, PP4
98	2016	Aslan 16	44	DOI: 10.24953/turkjped.2016.01.019	-	Turkey	+	F	51y	I	cyanosis	12.7		+			NA	c.149G>A	Direct sequencing CYB5R3	+	PM2, PP2, PP4, PP5
99	2016	Aslan 16	44	DOI: 10.24953/turkjped.2016.01.019	-	Turkey	+	F	17y	I	cyanosis	16.2		+			NA	c.149G>A	Direct sequencing CYB5R3	+	PM2, PP2, PP4, PP5
100	2016	﻿Ozcelik 16	45	DOI: 10.1007/s13760-015-0502-4			+	M	6y	II	cyanosis, cerebral palsy, generalized hypertonia with dystonia, seizure, microcephaly, developmental delay	21		+			NA		?	-	voldoet niet aan inclusie criteria: geen enzymactiviteit en onvoldoende info over mutatie
101	2015	Warang 15a	18	DOI: 10.1111/cge.12326	1	India	+	M	20y	I	cyanosis	18				14.15	L	c.464G>A	Direct sequencing CYB5R3	-	PM2, PS3, PP2, PP3, PP4
102	2015	Warang 15a	18	DOI: 10.1111/cge.12326	2	India	+	M	7y	I	cyanosis	23.11				20.6	L	c.533T>C	Direct sequencing CYB5R3	-	PM2, PS3, PP2, PP3, PP4
103	2015	Warang 15a	18	DOI: 10.1111/cge.12326	3	India	-	F	52y	I	cyanosis	17.73				15.49	L	c.148C>T/c.535G>A	Direct sequencing CYB5R3	-	PM2, PM5, PS3, PP2, PP3, PP4/PM2,PM5, PS3, PP2, PP3, PP4
104	2015	Warang 15a	18	DOI: 10.1111/cge.12326	4	India	-	M	5m	I	cyanosis	16.7				13.2	L	c.173G>A/c.226G>A	Direct sequencing CYB5R3	-	PM2, BS2,PS3, PP2, PP3, PP4, PP5/PM2, PS3, PP2, PP3, PP4
105	2015	Warang 15a	18	DOI: 10.1111/cge.12326	5	India	+	M	30y	I	cyanosis	28.14				12.23	L	c.535G>A	Direct sequencing CYB5R3	-	PM2,PM5, PS3, PP2, PP3, PP4
106	2015	Warang 15a	18	DOI: 10.1111/cge.12326	6	India	+	M	17d	I	cyanosis	20				16.2	L	c.535G>A	Direct sequencing CYB5R3	-	PM2,PM5, PS3, PP2, PP3, PP4
107	2015	Warang 15a	18	DOI: 10.1111/cge.12326	7	India	+	M	1m	I	cyanosis	21				12.8	L	c.433C>T	Direct sequencing CYB5R3	-	PP2, PP3, PP4, PS3, PVS1, PM2, PM5
108	2015	Warang 15a	18	DOI: 10.1111/cge.12326	8	India	+	M	19y	I	cyanosis	30				15.1	L	c.757G>A	Direct sequencing CYB5R3	-	PM2, PM3, PS3, PP1, PP2, PP3
109	2015	Warang 15a	18	DOI: 10.1111/cge.12326	9	India	-	M	11y	I	cyanosis	11				16.9	L	c.148C>T/c.535G>A	Direct sequencing CYB5R3	-	PM2, PM5, PS3, PP2, PP3, PP4/PM2,PM5, PS3, PP2, PP3, PP4
110	2015	Warang 15a	18	DOI: 10.1111/cge.12326	10	India	+	F	10y	I	cyanosis	31.29				8.9	L	c.531G>A	Direct sequencing CYB5R3	-	PM2, PS3, PP2, PP3, PP4
111	2015	Warang 15a	18	DOI: 10.1111/cge.12326	11	India	+	F	18m	I	cyanosis	35.1				15.33	L	c.529A>G	Direct sequencing CYB5R3	-	PM2, PS3, PP2, PP3, PP4
112	2015	Warang 15a	18	DOI: 10.1111/cge.12326	12	India	+	F	19y	I	cyanosis	16.6				15.87	L	c.535G>A	Direct sequencing CYB5R3	-	PM2,PM5, PS3, PP2, PP3, PP4
113	2015	Warang 15a	18	DOI: 10.1111/cge.12326	13	India	-	M	14y	I	cyanosis	22.69				15.81	L	c.529A>G	Direct sequencing CYB5R3	-	PM2, PS3, PP2, PP3, PP4
114	2015	Warang 15a	18	DOI: 10.1111/cge.12326	14	India	-	M	18y	I	cyanosis	37				15.81	L	c.148C>T	Direct sequencing CYB5R3	-	PM2, PM5, PS3, PP2, PP3, PP4
115	2015	Warang 15a	18	DOI: 10.1111/cge.12326	15	India	-	M	33y	I	cynaosis	18				15.81	L	c.148C>T	Direct sequencing CYB5R3	-	PM2, PM5, PS3, PP2, PP3, PP4
116	2015	Warang 15a	18	DOI: 10.1111/cge.12326	16	India	-	M	43y	I	cynaosis	13.5				16	L	c.479G>C	Direct sequencing CYB5R3	-	PM2, PP2, PP3, PP4, PS3
117	2015	Warang 15a	18	DOI: 10.1111/cge.12326	17	India	+	M	49y	I	cyanosis	30				16.1	L	c.713C>T	Direct sequencing CYB5R3	-	PM2, PS3, PP2, PP3, PP4
118	2015	Warang 15a	18	DOI: 10.1111/cge.12326	18	India	+	M	28y	I	cyanosis	43				12.8	L	c.535G>A	Direct sequencing CYB5R3	-	PM2,PM5, PS3, PP2, PP3, PP4
119	2015	Warang 15a	18	DOI: 10.1111/cge.12326	19	India	-	M	3y	II	cyanosis, severe mental retardation, microcephaly, delayed development, convergent squint, spasticity of limbs and dystonic posture of toes	12				16.55	L	c.226G>A	Direct sequencing CYB5R3	-	PM2, PS3, PP2, PP3, PP4
120	2015	Warang 15a	18	DOI: 10.1111/cge.12326	20	India	+	F	2y6m	II	cyanosis, severe mental retardation, microcephaly, delayed development, convergent squint, spasticity of limbs and dystonic posture of toes	72				11.07	L	c.226G>A	Direct sequencing CYB5R3	-	PM2, PS3, PP2, PP3, PP4
121	2015	Warang 15a	18	DOI: 10.1111/cge.12326	21	India	+	F	3y6m	II	cyanosis, severe mental retardation, microcephaly, delayed development, convergent squint, spasticity of limbs and dystonic posture of toes	15.2				13	L	c.708G>A	Direct sequencing CYB5R3	-	PM2, PM3, PS3, PVS1, PP4
122	2015	Warang 15a	18	DOI: 10.1111/cge.12326	22	India	+	F	3y	II	cyanosis, severe mental retardation, microcephaly, delayed development, convergent squint, spasticity of limbs and dystonic posture of toes	52				11.59	L	NA	NA	-
123	2015	Warang 15a	18	DOI: 10.1111/cge.12326	23	India	+	F	5y	II	cyanosis, severe mental retardation, microcephaly, delayed development, convergent squint, spasticity of limbs and dystonic posture of toes	25.54				13.86	L	NA	NA	-
124	2015	Warang 15b	46	http://dx.doi.org/10.1016/j.ymgmr.2015.10.002	-	India	+	M	11m	II	cyanosis, developmental delay, microcefaly, mental retardation, growth retardation	61.1		+		15.05	L	c.517_525del	Direct sequencing CYB5R3	+	PM2, PM4, PS3, PP4
125	2015	Forestier 15	47	http://dx.doi.org/10.3109/03630269.2015.1065882	-	Bahrein	+	M	37y	I	cyanosis, dyspnea	17.8	+		+		NA	c.802_804del	Direct sequencing CYB5R3	+	PM2, PM4, PP4
126	2015	Forestier 15	47	http://dx.doi.org/10.3109/03630269.2015.1065882	-	Bahrein	+	F		I	transient postoperative dyspnea						NA	c.802_804del	Direct sequencing CYB5R3	+	PM2, PM4, PP4
127	2014	﻿Devadathan 14	48	DOI: 10.1177/0883073813512026			-	F	0d		cyanosis, microcefaly, floppy infant, developmental delay	15				11.97	L	NA	NA	-
128	2014	﻿Devadathan 14	48	DOI: 10.1177/0883073813512026		Maldives	-	F	3,5y	II	cyanosis, developmental delay, growth retardation, microcephaly, ﻿bilateral cortical thumb; and dystonia of upper limb and axial hypotonia	21		+		12.15	L	NA	NA	-
129	2014	Devadathan 14	48	DOI: 10.1177/0883073813512026			-	F	2,5y	II	cyanosis, failure to thrive, microcephaly, convergent squint; bilateral cortical thumb; and dystonia of upper limb and axial hypotonia, developmental delay	52		+		14.5	L	NA	NA	-
130	2014	﻿Champigneulle 14	49	http://dx.doi.org/10.1053/j.jvca.2012.12.010	-			M	78y	I	acute cyanosis and seizures after surgical lidocaine infiltration	23.2					NA	c.182G>A	Direct sequencing CYB5R3	-	PM2, PM3, PP2, PP4
131	2014	Kedar 14	50	http://dx.doi.org/10.1016/j.cca.2014.07.015	1	India		M	17y	I		32				16.37	L	c.172C>T	Direct sequencing CYB5R3	+	PM2, PM5, PS3, PP2, PP3, PP4
132	2014	Kedar 14	50	http://dx.doi.org/10.1016/j.cca.2014.07.015	2	India		M	22y	I		24		+		20.15	L	c.172C>T	Direct sequencing CYB5R3	+	PM2, PM5, PS3, PP2, PP3, PP4
133	2013	Rawa 13	51	DOI: 10.1159/000347041	III-5	Poland		M	19y	I	cyanosis	6		+	+	21.49	N	c.514G>C	Direct sequencing CYB5R3	+	PM2, PP1, PP2, PP4
134	2013	Rawa 13	51	DOI: 10.1159/000347041	III-6	Poland		M	11y	I	cyanosis	2.5				29.95	N	c.514G>C	Direct sequencing CYB5R3	+	PM2, PP1, PP2, PP4
135	2012	﻿Huang 12	52	DOI: 10.1016/j.bcmd.2012.05.005	-			M	11y	I	cyanosis, dyspnea, headache, fever	31.1					NA	c.218T>C	Direct sequencing CYB5R3	+	PM2, PP2, PP3, PP4, PP5
136	2012	﻿Kedar 12	53	DOI 10.1007/s00277-012-1513-3		India	+	M	1m		cyanosis	29.5				9.36	L	NA	NA	-
137	2012	Percy 12/Cooper 15	54 / 55	DOI: 10.1097/MPH.0b013e318257a492; DOI 10.1002/pbc.25791	1	Australia	-	M	3w	II	cyanosis, developmental delay, microcefaly, failure to thrive, mild central hypotonia with head lag, axial hypotonia, normal peripheral muscle strength, and sensation and retained peripheral reflexes, dystonia.	17.5		+		2	L	c.173G>C/c.226G>A	Direct sequencing CYB5R3	+	PM2, PM5, PS3, PP2, PP3, PP4 /PM2, PS3, PP2, PP3, PP4
138	2012	Percy 12	54	DOI: 10.1097/MPH.0b013e318257a492	2	Australia		F	2y5m	II	cyanosis, developmental delay	30				0	L	c.173G>C/c.562_564del	Direct sequencing CYB5R3	+	PM2, PM5, PS3, PP2, PP3, PP4 / PM2, PM4, PS3, PP4
139	2011	﻿Lorenzo 11	56	DOI:10.1016/j.bcmd.2011.01.005.	1	India				I		20					NA	c.535G>A	Direct sequencing CYB5R3	-	PM2,PM5, PS3, PP2, PP3, PP4
140	2011	﻿Lorenzo 11	56	DOI:10.1016/j.bcmd.2011.01.005.	2	India				I		20					NA	c.535G>A	Direct sequencing CYB5R3	-	PM2,PM5, PS3, PP2, PP3, PP4
141	2011	﻿Lorenzo 11	56	DOI:10.1016/j.bcmd.2011.01.005.	3	Mexico		F	12y	I	cyanosis	12					L	c.162C>G	Direct sequencing CYB5R3	-	PM2, PP2, PP3, PP4
142	2011	﻿Lorenzo 11	56	DOI:10.1016/j.bcmd.2011.01.005.	4	Greece		F	36y	I	cyanosis, dyspnea, syncope	10					NA	c.470T>G/c.757G>A	Direct sequencing CYB5R3	-	PM2, PP2, PP3, PP4
143	2011	Kedar 11	57	﻿DOI: 10.1002/ajh.21956	II-4	India	-	F	6y	II	cyanosis, dyspnea, ﻿﻿developmental delay, severe tetraspastic cerebral palsy, profound cognitive impairment, microcephaly	51		+		6	L	c.611G>A/c.708G>A	Direct sequencing CYB5R3	+	PM2, PM5, PS3, PP2, PP3, PP4, PP5/PM2, PM3, PS3, PVS1, PP4
144	2011	Kedar 11	57	﻿DOI: 10.1002/ajh.21956	II-1	India	-	M	13y	II	cyanosis, dyspnea, ﻿﻿developmental delay, severe tetraspastic cerebral palsy, profound cognitive impairment, microcephaly	12.7				6.21	L	c.611G>A/c.708G>A	Direct sequencing CYB5R3	+	PM2, PM5, PS3, PP2, PP3, PP4, PP5/PM2, PM3, PS3, PVS1, PP4
145	2011	Kedar 11	57	﻿DOI: 10.1002/ajh.21956	II-3	India	-	M	8y	II	cyanosis, dyspnea, ﻿﻿developmental delay, severe tetraspastic cerebral palsy, profound cognitive impairment, microcephaly	41.8				9.6	L	c.611G>A/c.708G>A	Direct sequencing CYB5R3	+	PM2, PM5, PS3, PP2, PP3, PP4, PP5/PM2, PM3, PS3, PVS1, PP4
146	2009	﻿Arkoglu 09	58	﻿DOI: 10.1080/08880010902979233			+	M	6y	I	cyanosis	19.5		+			NA	c.653T>C	Direct sequencing CYB5R3	-	PM2, PP2, PP3, PP4
147	2008	Ewenczyk 08	13	DOI: 10.1093/brain/awm337	1	France/Spain	-	F		II	cyanosis, ﻿generalized dystonia with hyperextension of the four limbs and neck, and distal upper limb pronation, microcephaly, stabismus, developmental delay, frequent vomitting	15					L	c.610T>C/c.815_817del	Direct sequencing CYB5R3	-	PM2, PM5, PS3, PP2, PP3, PP4, PP5/PM2, PM4, PS3, PP4, PP5
148	2008	Ewenczyk 08	13	DOI: 10.1093/brain/awm337	2	France	-	F		II	cyanosis, ﻿global hypertonia with flexion spasms prevailing on the upper limbs, and athetoid movements of the lower limbs, microcephaly, developmental delay	32				0	L	c.392T>C/c.226G>A	Direct sequencing CYB5R3	+	PM2, PS3, PP2, PP3, PP4/PM2, PS3, PP2, PP3, PP4
149	2008	Ewenczyk 08	13	DOI: 10.1093/brain/awm337	4	Tunesia	+	F		II	cyanosis, developmental delay, microcephaly, strabismus, axial hypotonia, generalized dystonia with athetosic limb movements and occasional dystonic spasms, choreo-athetosic movements, failure to thrive,	17.5				0	L	c.463+8G>C	Direct sequencing CYB5R3	-	PM2, PS3, PP4, PP5, PVS1, BP4
150	2008	Ewenczyk 08	13	DOI: 10.1093/brain/awm337	5	France	-	M		II	cyanosis, generalized hypotonia with spontaneous dystonic leg extension spasms, diffuse choreo-athetosic movements, failure to thrive, converging strabismus, frequent vomiting, developmental delay, microcephaly, epilepsy	23.7				0	L	c.332A>T	Direct sequencing CYB5R3	+	PM2, PS3, PP2, PP3, PP4
151	2008	Ewenczyk 08	13	DOI: 10.1093/brain/awm337	6	France	-	M		II	cyanosis, ﻿axial hypotonia, peripheral hypertonia with athetoid arm movements and converging strabismus, microcephaly, developmental delay	23				0	L	c.153+1G>A	Direct sequencing CYB5R3	+	PM2, PS3, PVS1, PP4
152	2008	﻿Kedar 08	59	DOI: 10.1016/j.bcmd.2007.09.006		India		F	20y	I	cyanosis, dyspnea	38				13.5	L	c.431G>A	Direct sequencing CYB5R3	+	PM2, PS3, PP2, PP3, PP4
153	2008	Hamirani 08	60	UA		India		M	21y	I	cyanosis, dyspnea	29.5					L	NA	NA	-	inclusie na te kijken, enzymactiviteit gekend?
154	2008	Fermo 08	61	DOI: 10.1016/j.bcmd.2008.02.002		Egypt	+	M	8m	II	﻿cyanosis, delayed development, profound mental retardation, microcephaly, bilateral athetosis, strabismus, frequent vomiting	12.1		+		1.4	L	c.463+2T>C	Direct sequencing CYB5R3	+	PVS1, PM2, PS3, PP4
155	2008	Fermo 08	61	DOI: 10.1016/j.bcmd.2008.02.002		Italy		M	2m	I	cyanosis	26.2			+	0.9	L	c.431G>A	Direct sequencing CYB5R3	-	PM2, PS3, PP2, PP3, PP4
156	2008	Fermo 08	61	DOI: 10.1016/j.bcmd.2008.02.002		Italy		M	4m	I	cyanosis	12.4		+		1.7	L	c.655C>T/c.316G>A	Direct sequencing CYB5R3	-	PVS1, PM2, PS3, PP4, PP5/PM2, PS3, PP2, PP3, PP4, PP5
157	2008	Fermo 08	61	DOI: 10.1016/j.bcmd.2008.02.002		Italy		M	1m	I	cyanosis	25.7				0	L	c.82C>T/c.757G>A	Direct sequencing CYB5R3	-	PVS1, PM2, PS3, PP4//PM2, PM3, PS3, PP1, PP2, PP3
158	2008	Fermo 08	61	DOI: 10.1016/j.bcmd.2008.02.002				M	1m	I						1.9	L	c.136C>T/c.757G>A	Direct sequencing CYB5R3	-	PM2, PS3, PP2, PP3, PP4/PM2, PM3, PS3, PP1, PP2, PP3
159	2008	Fermo 08	61	DOI: 10.1016/j.bcmd.2008.02.002		Italy		M	47y	I	cyanosis	23.7				0	L	c. 433C>T /c.757G>A	Direct sequencing CYB5R3	-	PP2, PP3, PP4, PS3, PVS1, PM2, PM5/PM2, PM3, PS3, PP1, PP2, PP3
160	2008	Percy 08	2	DOI: 10.1111/j.1365-2141.2008.07017.x	1	Turkey	+	M	1,5y	I	cyanosis	31.9		+			NA	c.254T>G	Direct sequencing CYB5R3	-	PM2, PP2, PP3, PP4
161	2008	Percy 08	2	DOI: 10.1111/j.1365-2141.2008.07017.x	2	Turkey	+	F	10y	I	cyanosis	26.4		+			NA	c.757G>A	Direct sequencing CYB5R3	-	PM2, PM3, PP2, PP3
162	2006	Percy 06	62	DOI: 10.1016/j.abb.2005.12.015	-	India	-	M	0d	I	cyanosis	13.2			+	0.5	L	c.827C>T/c.226G>A	Direct sequencing CYB5R3	+	PM2, PS3, PP2, PP3, PP4/PM2, PS3, PP2, PP3, PP4
163	2005	Leroux 05	63	https://doi.org/10.1111/j.1600-0609.2004.00388.x	N-C	Lebanon	-	M		II	﻿cyanosis, profound mental retardation, microcephaly, bilateral atheto-sis, strabisme and excessive crying	28.4				0	L	c.882_884delinsAA	Direct sequencing CYB5R3	+	PM2, PS3, PVS1
164	2005	Yilmaz 05	64	DOI: 10.1002/ajmg.a.30467			+	M	5y	II	cyanosis, microcefaly, growth retardation, lack of control head of sit up, hypotonia	16.3		+		0.15	L	c.463+2T>C	NA	+
165	2004	Percy 04	65	DOI: 10.1038/sj.thj.6200380		Turkey		F	6m	I	cyanosis	27		+		7.3	L	c.433C>T	Direct sequencing CYB5R3	+	PP2, PP3, PP4, PS3, PVS1, PM2, PM5
166	2004	Toelle 04	66	DOI: 10.1007/s00431-004-1409-x	2	Turkey	+	F	4m	II	cyanosis, developmental delay, microcephaly, stabismus, failure to thrive,﻿ severe tetraspastic cerebral palsy, vomitting	35	+	+			NA	c.721A>G	Direct sequencing CYB5R3	+	PM2, PP2, PP3, PP4
167	2003	Da-Silva 03	8	DOI: 10.1542/peds.112.2.e158			-	M	24d		cyanosis	44		+		4.1	L	NA	NA	-
168	2003	Grabowska 03	67	DOI: 10.1034/j.1600-0609.2003.00070.x	III-2	Poland		M	22y	I	cyanosis	10.6		+	+	1.7	L	c.647T>C/c.757G>A	Direct sequencing CYB5R3	+	PM2, PS3, PP2, PP3, PP4/PM2, PM3, PS3, PP1, PP2, PP3
169	2002	Percy 02	68	DOI 10.1182/blood-2002-05-1405.	6	Ireland		M		I						0	L	c.875G>A/c.766_768del	Direct sequencing CYB5R3	-	PM2, PS3, PP2, PP3, PP5/PM2, PM4, PS3, PP4, PP5
170	2001	Dekker 01	69	DOI: 10.1182/blood.v97.4.1106	1V					I						0.1	L	c.757G>A	Direct sequencing CYB5R3	+	PM2, PM3, PS3, PP1, PP2, PP3
171	2001	Dekker 01	69	DOI: 10.1182/blood.v97.4.1106	3V					I						0	L	c.757G>A	Direct sequencing CYB5R3	+	PM2, PM3, PS3, PP1, PP2, PP3
172	2001	Dekker 01	69	DOI: 10.1182/blood.v97.4.1106	1A					I		10.7				0.1	L	c.757G>A	Direct sequencing CYB5R3	+	PM2, PM3, PS3, PP1, PP2, PP3
173	2001	Dekker 01	69	DOI: 10.1182/blood.v97.4.1106	2A					I		10				0.1	L	c.757G>A	Direct sequencing CYB5R3	+	PM2, PM3, PS3, PP1, PP2, PP3
174	2001	Dekker 01	69	DOI: 10.1182/blood.v97.4.1106	1Am	Spain		F		I	cyanosis	6				0.4	L	c.194C>T/c.149G>A	Direct sequencing CYB5R3	+	PM2, PS3, PP2, PP3, PP4/PM2, PS3, PP2, PP4, PP5
175	2001	Dekker 01	69	DOI: 10.1182/blood.v97.4.1106	L	Hong Kong			2m	I	cyanosis	9				0.2	L	c.334-1G>A/c.716T>G	Direct sequencing CYB5R3	+	PM2, PVS1, PS3, PP4/PM2, PS3,PP2, PP3, PP4
176	2001	Dekker 01	69	DOI: 10.1182/blood.v97.4.1106	O	North-Africa		F	0d	I	cyanosis	31				0.1	L	c.535G>A	Direct sequencing CYB5R3	+	PM2,PM5, PS3, PP2, PP3, PP4
177	2001	Kugler 01	14	https://doi.org/10.1002/humu.31	1	Turkey		M	0d	I	cyanosis	25		+	+		NA	c.535G>A	Direct sequencing CYB5R3	+	PM2,PM5, PP2, PP3, PP4
178	2001	Kugler 01	14	https://doi.org/10.1002/humu.31	2	Germany		M	49y	I	cyanosis, amaurosis, developmental delay	7.5					NA	c.757G>A	Direct sequencing CYB5R3	+	PM2, PM3, PP2, PP3
179	2001	Kugler 01	14	https://doi.org/10.1002/humu.31	3	Germany		M	4y	II	cyanosis, developmental delay	15					NA	c.334-2A>G/c.379A>G	Direct sequencing CYB5R3	+	PM2, PVS1, PP4/PM2, PP2, PP3, PP4
180	2000	Wang 00	70	https://doi.org/10.1182/blood.V95.10.3250	II-3	China		M		I	cyanosis	20.9		+		0.84	L	c.611G>A	Direct sequencing CYB5R3	+	PM2, PM5, PS3, PP2, PP3, PP4, PP5
181	2000	Wang 00	70	https://doi.org/10.1182/blood.V95.10.3250	II-4	China		F	75y	I		19				0.9	L	c.611G>A	Direct sequencing CYB5R3	+	PM2, PM5, PS3, PP2, PP3, PP4, PP5
182	2000	Wang 00	70	https://doi.org/10.1182/blood.V95.10.3250	II-7	China		M		I		15.2				2.8	L	c.611G>A	Direct sequencing CYB5R3	+	PM2, PM5, PS3, PP2, PP3, PP4, PP5
183	2000	Aalfs 00	71	DOI: 10.1002/1098-1004(200007)16:1<18::AID-HUMU4>3.0.CO;2-N	-	Suriname	-	F	8m	II	cyanosis, failure to thrive, spastic tetraparesis, athetoid movements, generalized hypertonia, seizure, microcephaly, developmental delay	40		+		0	L	c.478C>T/c.229C>T	Direct sequencing CYB5R3	+	PM2, PM3, PVS1, PS3, PP4/PM2, PM3, PS3, PVS1
184	1998	Higasa 98	72	https://doi.org/10.1046/j.1365-2141.1998.01123.x	1	Thailand	+	F	13y	II	developmental delay, her limbs were stiff in the flexed position						L	c.250C>T	Direct sequencing CYB5R3	+	PM2, PM3, PS3, PVS1
185	1998	Higasa 98	72	https://doi.org/10.1046/j.1365-2141.1998.01123.x	2	Thailand	+	F	4y	I	cyanosis						L	c.536C>T	Direct sequencing CYB5R3	+	PM2, PM5, PS3, PP2, PP3
186	1998	Yu-Shui 98	73	https://doi.org/10.1046/j.1365-2141.1998.00782.x	-	China				I		15					L	c.218T>C	Direct sequencing CYB5R3	?
187	1997	Owen 97	74	DOI: 10.1023/a:1005379730729	-			M	4y	II	cyanosis, ﻿dystonic athetoid cerebral palsy with mental retardation and microcephaly	60					L	c.464-2A>C	Direct sequencing CYB5R3	-	PM2, PS3, PVS1, PP4
188	1996	Jenkins 96	75	UA	II-2	African-American	-	F	14y	I	dark color blood	21.5				5.98	L	c.637G>A	Direct sequencing CYB5R3	-	PS3, PP2, PP3, PP4, BS1, BS2
189	1996	Manabe 96	76	https://doi.org/10.1182/blood.V88.8.3208.bloodjournal8883208		UK	-	F		II	cyanosis, neurodevelopmental delay, growth retardation, convergent squint, hypertonia in the lower limbs, mild tremor	11.3				0.9	L	c.129C>A/c.287C>A	Direct sequencing CYB5R3	+	PM2, PVS1, PS3, PP4/PM2, PS3, PP2, PP3, PP4
190	1995	Vieira 95	77	https://doi.org/10.1182/blood.V85.8.2254.bloodjournal8582254		Algeria	+			II	﻿profound mental retardation, microcephaly, and bilateral athetosis						L	c.463+8G>C	Direct sequencing CYB5R3	?	PM2, PS3, PP4, PP5, PVS1, BP4
191	1995	Vieira 95	77	https://doi.org/10.1182/blood.V85.8.2254.bloodjournal8582254		Algeria	+			II	﻿profound mental retardation, microcephaly, and bilateral athetosis						L	c.655C>T	Direct sequencing CYB5R3	?	PVS1, PM2, PP4, PP5
192	1995	Vieira 95	77	https://doi.org/10.1182/blood.V85.8.2254.bloodjournal8582254			-		15d	II	cyanosis, neurologic disorder						L	c.610T>C/c.815_817del	Direct sequencing CYB5R3	?	PM2, PM5, PP2, PP3, PP4, PP5/PM2, PM4, PP4, PP5
193	1994	Shirabe 94	78	https://doi.org/10.1016/S0021-9258(17)37554-3	-	Japan		M	13y	II	cynaosis, mental and physical retardation						NA	c.895_897del	Direct sequencing CYB5R3	-	PM2, PM4, PP4, PP5
194	1993	Giordano 93	79	DOI: 10.1007/BF00202825				M		II	male pseudohermaphrodism	19					L	c.22-2A>G	Direct sequencing CYB5R3	-	PP4, PS3, PVS1, PM2
195	1992	Shirabe 92	80	https://doi.org/10.1016/S0021-9258(19)88718-5		Japan				I		8.9					L	c.173G>A	Direct sequencing CYB5R3	-	PM2, BS2,PS3, PP2, PP3, PP4, PP5
196	1992	Shirabe 92	80	https://doi.org/10.1016/S0021-9258(19)88718-5		Japan				I		19.7					L	c.173G>A	Direct sequencing CYB5R3	-	PM2, BS2,PS3, PP2, PP3, PP4, PP5
197	1992	Shirabe 92	80	https://doi.org/10.1016/S0021-9258(19)88718-5		Italy				I							L	c.316G>A	Direct sequencing CYB5R3	-	PM2, PS3, PP2, PP3, PP4, PP5
198	1991	Katsube 91	81	UA	1	Japan	+	M	40y	I	cyanosis	16				0	L	c.173G>A	Direct sequencing CYB5R3	-	PM2, BS2,PS3, PP2, PP3, PP4, PP5
199	1991	Katsube 91	81	UA	2	Japan	+	M	24y	I	cyanosis	24				0	L	c.446T>C	Direct sequencing CYB5R3	-	PM2, PS3, PP2, PP3, PP4, PP5
200	1991	Katsube 91	81	UA	3	Japan	+	M	26y	I	cyanosis	25.3				0	L	c.446T>C	Direct sequencing CYB5R3	-	PM2, PS3, PP2, PP3, PP4, PP5
201	1990	Kobayashi 90	82	https://doi.org/10.1182/blood.V75.7.1408.1408	III-5	Japan	+	F	24y	II	cyanosis, mental retardation	10.7					L	c.382T>C	Direct sequencing CYB5R3	+	PM2, PS3, PP2, PP3, PP4, PP5
202	1990	Kobayashi 90	82	https://doi.org/10.1182/blood.V75.7.1408.1408	III-2	Japan	+	M		II	cyanosis, mental retardation	23.6					L	c.382T>C	Direct sequencing CYB5R3	+	PM2, PS3, PP2, PP3, PP4, PP5
203	1990	Kobayashi 90	82	https://doi.org/10.1182/blood.V75.7.1408.1408	III-4	Japan	+	M		II	cyanosis, mental retardation	18.6					L	c.382T>C	Direct sequencing CYB5R3	+	PM2, PS3, PP2, PP3, PP4, PP5
204	1990	Prchal 90	83	DOI: 10.1016/0002-9343(90)90384-p		African-American	-	F	7y	I	cyanosis					0.231	L	NA	NA	-
205	1980	Das Gupta 80	84	DOI: 10.1159/000207286		India	+	M	32y	I	cyanosis, fatigue, headache	35				15	L	NA	NA	-
206	1980	Hirono 80	85	DOI: 10.1007/BF02535839				F	2y9m	II	﻿mental retardation and bilateral athetoid syndrome						L	NA	NA	-
L (low); N (normal); NA (not available)
